# Supplementary material for: GRAMMAR-Lambda Delivers Efficient Understanding of the Genetic Basis for Head Size in Catfish
Source: Biology (Basel). 2025 Jan 13;14(1):63. doi: 10.3390/biology14010063 (PMC11760490; doi:10.3390/biology14010063)
Supplement: Supplementary file 1 [file biology-14-00063-s001.zip]

Archive with 1 entries (1 files):
- biology-3389142-supplementary.docx
